# Supplementary material for: Respiratory Drive, Effort, and Lung-Distending Pressure during Transitioning from Controlled to Spontaneous Assisted Ventilation in Patients with ARDS: A Multicenter Prospective Cohort Study
Source: J Clin Med. 2024 Sep 3;13(17):5227. doi: 10.3390/jcm13175227 (PMC11396025; doi:10.3390/jcm13175227)
Supplement: Supplementary file 1 [file jcm-13-05227-s001.zip]

Archive with 1 entries (1 files):
- jcm-3144491-SI.pdf
